# Supplementary material for: Pluripotency retention and exogenous mRNA introduction in planarian stem cells in culture
Source: iScience. 2023 Jan 20;26(2):106001. doi: 10.1016/j.isci.2023.106001 (PMC9971864; doi:10.1016/j.isci.2023.106001)
Supplement: Table S1. Formulations of media used in the current study, related to Figure 1 [file mmc2.xlsx]

## Sheet: Table S1
Table S1. Formulations of media used in current study.
Medium (Abbreviation)	Medium (Full name)	Manufacturer	Osmolarity (mOsm/kg)
Bge	Biomphalaria glabrata embryonic cell Medium	see "Bge medium"	113
CMFB	Calcium magnesium-free Medium, BSA	see "CMF"	100
DMEM	Dulbecco's Modified Eagle Medium	ThermoFisher 11995073	341
dDMEM	Dulbecco's Modified Eagle Medium, diluted	3× dilution of DMEM	117
Essential 8	Essential 8 Medium	ThermoFisher A1517001	315
dEssential 8	Essential 8 Medium, diluted	2.8× dilution of Essential 8	114
Grace's	Grace's Insect Media	ThermoFisher 11605094	360
dGrace's	Grace's Insect Media, diluted	3.1× dilution of Grace's	119
Holtfreter's	Holtfreter's solution	see "Holtfreter's"	125
IPM	Isotonic Planarian Medium	see "IPM"	114
KnockOut DMEM	KnockOut DMEM	ThermoFisher 10829018	275
dKnockOut DMEM	KnockOut DMEM, diluted	2.4× dilution of KnockOut DMEM	115
L15	Leibovitz's L-15 Medium	Hyclone SH30525.01	309
dL15	Leibovitz's L-15 Medium, diluted	2.7× dilution of L15	120
M199	Medium 199	Gibco 12350039	301
dM199	Medium 199, diluted	2.6× dilution of M199	117
RPMI1640	RPMI 1640	Corning 10-040-CV	287
dRPMI1640	RPMI 1640, diluted	2.5× dilution of RPMI1640	116
Schneider's	Schneider's Drosophila Medium	ThermoFisher 21720024	317
dSchneider's	Schneider's Drosophila Medium, diluted	2.8× dilution of Schneider's	117
SFX	SFX-Insect Cell Culture Media	Hyclone SH30278.01	381
dSFX	SFX-Insect Cell Culture Media, diluted	3.3× dilution of SFX	120
TTP	Teshirogi and Tohya Planarian Medium	see "TTP"	84
Bge medium	1 L, Hansen, E. L. “A Cell Line from Embryos of Biomphalaria glabrata (Pulmonata): Establishment and Characteristics.” Invertebrate Tissue Culture: Research Applications Ed. K. Maramorosch. USA: Academic Press Inc. 1976, 77-97.
Schneiders’s Drosophilia Medium	220 mL
Lactalbumin hydrolysate	4.5 g
Galactose	1.3 g
Gentamycin (10 mg/mL stock)	2.0 mL
Phenol Red (0.5% solution)	1.62 mL solution
NOTE: too much phenol red will kill the cells
MilliQ water	up to 900 mL
Adjust pH to 7.0
Sterile filter
Add heat inactivated FBS to a final of either 10% before use.
CMF	1L, Reddien P, et al., 2005
NaH2PO4	400mg
NaCl	800mg
KCl	1200 mg
NaHCO3	800 mg
D-Glucose	240 mg
HEPES	15mM
BSA	0.01
pH7.3
Holtfreter's	1L
NaCl	3.2g
CaCl2	0.2g
KCl	0.1g
NaHCO3	0.2g
D-Glucose	1g
pH7.4
IPM	5L
HEPES Free acid	36.04 g
HEPES sodium salt	17.57 g
NaCl	4.927 g
NaHCO3	4.0 g
KCl	132 mg
CaCl2	566.15 mg
MgSO4	220.1 mg
MnCl2	0.95 mg
KH2PO4	342.5 mg
d-biotin	1.5 mg
d-Glucose	1.5 g
D-Trehalose	250 mg
Tricine	12.5 mg
DDH2O	to 5L
Filter (0.22um)
TTP	1L
NaCl	1859.8 mg
KCl	26.4 mg
CaCl2	53.6 mg
MgSO4.7H2O	90.1 mg
MnCl2.4H2O	0.3 mg
L-Asparatic acid	1.8 mg
L-Threonine	6.2 mg
L-Serine	6 mg
L-Glutamic acid	7.7 mg
L-Glutamine	48.9
L-Glycine	1.3 mg
L-Alanine	5.3 mg
L-Cystine	2 mg
L-Valine	3.1 mg
L-Methionine	2 mg
L-Isoleucine	1.5 mg
L-Leucine	1.8 mg
L-Tyrosine	1.2 mg
L-Phenylalanine	2.8 mg
L-Lysine	7.7 mg
L-Histidine	4.1 mg
L-Tryptophan	0.7 mg
Choline.Cl	0.3 mg
Nicotinamide	0.3 mg
Ca-D-Pantothenate	0.3 mg
Pyridoxal.HCl	0.3 mg
Riboflavin	0.03 mg
Thiamine.HCl	0.3 mg
i-Inositol	0.3 mg
Biotine	0.3 mg
Folic acid	0.3 mg
Glucose	300 mg
Trehalose	50 mg
NaHCO3	800 mg
Tricine	2.5 mg
Phenol red	2 mg
Fetal bovine serum	10 ml
modified KnockOut DMEM	10 mL
KnockOut DMEM	9.1 mL
MEM non-essential amino acids solution(100x)	100 μL
MEM vitamine solution(100x)	100 μL
Sodium Pyruvate(100x)	100 μL
Pen/Strep(100x)	100 μL
FBS	500 μL
Iso-L15	10 mL, Hall, et al., 2022
1:1 Leibovitz’s L-15 to Nuclease-Free Water	9.1 mL
MEM non-essential amino acids solution(100x)	100 μL
MEM vitamine solution(100x)	100 μL
Sodium Pyruvate(100x)	100 μL
Pen/Strep(100x)	100 μL
FBS	500 μL
pH 7.8
References:
1	Hansen, E.L. (1976). “A Cell Line from Embryos of Biomphalaria glabrata (Pulmonata): Establishment and Characteristics.”. Invertebrate Tissue Culture: Research Applications Ed. K. Maramorosch. USA: Academic Press Inc.
2	Reddien, P.W., Oviedo, N.J., Jennings, J.R., Jenkin, J.C., and Sánchez Alvarado, A. (2005). SMEDWI-2 is a PIWI-like protein that regulates planarian stem cells. Science 310, 1327-1330. 310/5752/1327 [pii]10.1126/science.1116110.
3	Hall, R.N., Weill, U., Drees, L., Leal-Ortiz, S., Li, H., Khariton, M., Chai, C., Xue, Y., Rosental, B., Quake, S.R., et al. (2022). Heterologous reporter expression in the planarian Schmidtea mediterranea through somatic mRNA transfection. Cell Rep Methods 2, 100298. 10.1016/j.crmeth.2022.100298.
