# Supplementary material for: Pluripotency retention and exogenous mRNA introduction in planarian stem cells in culture
Source: iScience. 2023 Jan 20;26(2):106001. doi: 10.1016/j.isci.2023.106001 (PMC9971864; doi:10.1016/j.isci.2023.106001)
Supplement: Table S2. Screen of electroporation conditions for live cells and X1, related to Figure 3 [file mmc3.xlsx]

## Sheet: Sheet3
Table S2. Screen of electroporation conditions for live cells and X1.
	Buffer	#tails	voltage (V)	pulse length (ms)	#pulses	pulse interval length (ms)	%viability	%efficient
Exp 1	CMF	4	0	1	2	100	21.38	0.87
BTX	CMF	4	30	1	2	100	21.07	1.39
Live cells	CMF	4	30	1	2	500	20.77	1.19
	CMF	4	30	1	2	1000	21.22	1.28
	CMF	4	100	1	2	100	17.12	5.53
	CMF	4	100	1	2	500	17.85	4.14
	CMF	4	100	1	2	1000	16.85	4.58
Exp 2	CMF	4	0	1	2	100	19.6	0.19
BTX	CMF	4	40	1	2	100	17.35	0.76
Live cells	CMF	4	60	1	2	100	17.73	0.72
	CMF	4	80	1	2	100	15.36	1.29
	CMF	4	100	1	2	100	16.38	4.05
	CMF	4	120	1	2	100	13.39	5.72
	CMF	4	140	1	2	100	10.94	6.55
	CMF	4	200	1	2	100	8.99	3.46
Exp 3	CMF	4	0	1	2	100	23.87	0.08
BTX	CMF	4	120	1	2	100	17.01	5.52
Live cells	CMF	4	140	1	2	100	14.37	6.13
	CMF	4	150	1	2	100	13.38	4.57
	CMF	4	160	1	2	100	12.47	3.89
	CMF	4	170	1	2	100	12.05	2.25
	CMF	4	180	1	2	100	12.99	2.5
	CMF	4	190	1	2	100	12.09	2.3
	CMF	4	200	1	2	100	11.84	1.91
Exp 4	SE	4	no pulse control				21.46	0.16
Lonza	SE	4	CA-137				15	8.38
Live cells	SE	4	DS-150				9	1.04
	SE	4	CM-138				14	5.73
	SE	4	DS-120				9.1	0.85
	SE	4	CM-137				11	4.97
	SE	4	EH-100				14	8.7
	SE	4	CM-150				16	3.81
	SE	4	EO-100				9.1	1.01
	SE	4	DN-100				9.1	0.52
	SE	4	EN-138				8.7	0.15
	SE	4	DS-138				8.9	0.56
	SE	4	EN-150				9.1	0.4
	SE	4	DS-137				9	0.43
	SE	4	EW-113				9.1	0.2
	SE	4	DS-130				9.4	0.4
	SE	4	120	1	2	100	13.04	7.74
	SF	4	no pulse control				21.71	0.21
	SF	4	CA-137				18.74	1.99
	SF	4	DS-150				10.38	4.11
	SF	4	CM-138				16.99	4.83
	SF	4	DS-120				11.53	4.55
	SF	4	CM-137				15.6	7.13
	SF	4	EH-100				9.72	1.63
	SF	4	CM-150				19.14	1.69
	SF	4	EO-100				10.51	3.31
	SF	4	DN-100				9.85	6.19
	SF	4	EN-138				10.09	1.89
	SF	4	DS-138				11.22	4.97
	SF	4	EN-150				10.36	2.94
	SF	4	DS-137				11.04	3.32
	SF	4	EW-113				9.69	3.17
	SF	4	DS-130				11.78	5.8
	SF	4	120	1	2	100	11.45	5.57
	SG	4	no pulse control				19.86	0.2
	SG	4	CA-137				17.57	3.18
	SG	4	DS-150				10.11	0.78
	SG	4	CM-138				15.4	3.3
	SG	4	DS-120				9.97	0.52
	SG	4	CM-137				13.61	4.12
	SG	4	EH-100				9.48	0.16
	SG	4	CM-150				15.37	2.4
	SG	4	EO-100				8.93	0.4
	SG	4	DN-100				9.52	0.71
	SG	4	EN-138				9.84	0.12
	SG	4	DS-138				10.23	0.52
	SG	4	EN-150				9.54	0.12
	SG	4	DS-137				10.34	0.24
	SG	4	EW-113				9.53	0.2
	SG	4	DS-130				10.39	0.36
	SG	4	120	1	2	100	11.86	6.54
	P1	4	no pulse control				19.37	0.42
	P1	4	CA-137				13.4	8.25
	P1	4	DS-150				10.06	2.53
	P1	4	CM-138				12.29	5.01
	P1	4	DS-120				8.67	1.25
	P1	4	CM-137				10.82	4.41
	P1	4	EH-100				8.45	0.2
	P1	4	CM-150				12.83	4.62
	P1	4	EO-100				8.84	1.4
	P1	4	DN-100				9.06	0.47
	P1	4	EN-138				8.68	0.4
	P1	4	DS-138				9.73	0.45
	P1	4	EN-150				9.04	0.4
	P1	4	DS-137				9.42	0.24
	P1	4	EW-113				8.86	0.44
	P1	4	DS-130				9.39	0.36
	P1	4	120	1	2	100	10.64	4.95
	P2	4	no pulse control				23.16	0.22
	P2	4	CA-137				18.07	8.16
	P2	4	DS-150				10.96	0.72
	P2	4	CM-138				14.81	3.96
	P2	4	DS-120				11.18	0.36
	P2	4	CM-137				14.01	5.28
	P2	4	EH-100				10.55	0.5
	P2	4	CM-150				17.24	2.36
	P2	4	EO-100				11.31	1.81
	P2	4	DN-100				10.8	1.25
	P2	4	EN-138				12.02	0.34
	P2	4	DS-138				11.84	0.16
	P2	4	EN-150				11.65	0.54
	P2	4	DS-137				11.63	0.43
	P2	4	EW-113				11.93	0.35
	P2	4	DS-130				12.84	0.39
	P2	4	120	1	2	100	12.14	4.73
	P3	4	no pulse control				20.47	0.25
	P3	4	CA-137				19.59	1.08
	P3	4	DS-150				13.02	2.06
	P3	4	CM-138				17.63	2.39
	P3	4	DS-120				13.07	1.9
	P3	4	CM-137				17.3	6.06
	P3	4	EH-100				10.33	2.28
	P3	4	CM-150				19.23	1.17
	P3	4	EO-100				11.23	1.15
	P3	4	DN-100				11.01	4.18
	P3	4	EN-138				11.01	2.26
	P3	4	DS-138				12.41	2.02
	P3	4	EN-150				11.32	1.34
	P3	4	DS-137				11.65	3.77
	P3	4	EW-113				11.37	1.15
	P3	4	DS-130				12.64	1.16
	P3	4	120	1	2	100	11.69	4.33
	P4	4	no pulse control				17.45	0.28
	P4	4	CA-137				15.03	4.11
	P4	4	DS-150				8.43	0.64
	P4	4	CM-138				13.14	4.66
	P4	4	DS-120				8.66	0.64
	P4	4	CM-137				12.64	5.34
	P4	4	EH-100				7.33	0.4
	P4	4	CM-150				14.31	1.52
	P4	4	EO-100				7.39	0.16
	P4	4	DN-100				8.05	1.41
	P4	4	EN-138				8.73	0.24
	P4	4	DS-138				8.56	0.72
	P4	4	EN-150				8.85	0.36
	P4	4	DS-137				8.48	0.52
	P4	4	EW-113				8.26	0.32
	P4	4	DS-130				8.6	1.21
	P4	4	120	1	2	100	10.16	4.28
	P5	4	no pulse control				17.63	0.4
	P5	4	CA-137				13.89	2.74
	P5	4	DS-150				7.15	1.3
	P5	4	CM-138				11.54	3.38
	P5	4	DS-120				7.08	1.17
	P5	4	CM-137				9.99	3.26
	P5	4	EH-100				6.78	0.04
	P5	4	CM-150				13.05	2.04
	P5	4	EO-100				6.61	0.73
	P5	4	DN-100				6.64	0.56
	P5	4	EN-138				6.81	0.28
	P5	4	DS-138				6.92	0.28
	P5	4	EN-150				6.12	0.41
	P5	4	DS-137				7.26	0.24
	P5	4	EW-113				7.09	0.16
	P5	4	DS-130				7.23	0.44
	P5	4	120	1	2	100	8.47	4.86
	CMF	4	no pulse control				19.81	0.41
	CMF	4	CA-137				9.64	3.06
	CMF	4	DS-150				7.98	0.64
	CMF	4	CM-138				9.38	1.16
	CMF	4	DS-120				8.31	1.08
	CMF	4	CM-137				8.73	0.9
	CMF	4	EH-100				10.15	0.8
	CMF	4	CM-150				9.54	1.21
	CMF	4	EO-100				11.28	0.32
	CMF	4	DN-100				10.42	0.12
	CMF	4	EN-138				9.09	0.08
	CMF	4	DS-138				8.58	0.32
	CMF	4	EN-150				9.14	0.4
	CMF	4	DS-137				8.31	0.28
	CMF	4	EW-113				11.83	0.08
	CMF	4	DS-130				8.45	0.32
	CMF	4	120	1	2	100	10.35	4.35
Exp 5	CMF	4	120	1	2	100	12.48	5
Lonza	SE	4	CA-137				7.61	6.25
Live cells	SE	4	CA-137				7.61	6.78
	SE	4	CA-137				8.42	5.4
	SF	4	CM-137				9.33	4.04
	SF	4	CM-137				8.98	2.89
	SF	4	CM-137				9.3	2.87
	P1	4	CA-137				8.69	7.44
	P1	4	CA-137				8.53	5.36
	P1	4	CA-137				8.56	6.18
	P2	4	CA-137				10.34	6.19
	P2	4	CA-137				9.95	5.79
	P2	4	CA-137				9.76	4.66
	P3	4	CM-137				9.8	3.22
	P3	4	CM-137				8.82	3.05
	P3	4	CM-137				10.25	2.43
Exp 6	CMF	4	120	1	2	100	14.55	4.28
Lonza	SE	4	CA-137				10.21	3.63
Live cells	P1	4	CA-137				10.81	2.14
	P2	4	CA-137				11.23	4.85
Exp 7	CMF	4	0	1	2	100	20.07	0.43
BTX	CMF	4	120	1	2	100	12.57	3.57
Live cells	CMF	4	120	0.6	2	100	13.25	3.83
	CMF	4	120	0.8	2	100	13.68	3.62
	CMF	4	120	2	2	100	11.02	4.36
	CMF	4	120	3	2	100	9.3	3.1
	CMF	4	120	4	2	100	8.34	4.07
Exp 8	CMF	4	0	1	2	100	19.54	0.24
BTX	CMF	4	120	1	1	100	12.48	2.5
Live cells	CMF	4	120	1	2	100	11.03	3.59
	CMF	4	120	1	3	100	11.44	2.43
	CMF	4	120	1	4	100	10.77	2.12
	CMF	4	120	1	5	100	10.4	2.34
Exp 9	CMF	4	0	1	2	100	20.21	0.32
BTX	CMF	4	120	1	2	100	11.59	3.71
Live cells	CMF	4	120	0.6	2	100	13.17	3.03
	CMF	4	120	0.1	2	100	17.55	1.3
	CMF	4	120	0.3	2	100	14.73	2.27
	CMF	4	120	1	2	200	11.17	3.69
	CMF	4	120	1	2	300	11.09	2.98
	CMF	4	120	1	1	400	12.3	3.43
	CMF	4	120	1	1	500	12.42	3.31
	CMF	4	120	1	1	600	12.6	3.76
Exp 10	CMF	4	0	1	2	100	15.22	0.4
BTX	CMF	1	120	1	2	100	10.09	4.1
Live cells	CMF	2	120	1	2	100	10.73	4.92
	CMF	3	120	1	2	100	11.38	4.49
	CMF	4	120	1	2	100	11.79	5.32
	CMF	5	120	1	2	100	11.81	4.29
Exp 11	CMF	4	0	1	2	100	17.05	0.94
BTX	CMF	2	120	1	2	100	10.25	5.18
Live cells	CMF	3	120	1	2	100	11.22	7.24
	CMF	4	120	1	2	100	12.48	6.98
	CMF	5	120	1	2	100	12.47	6.69
	CMF	6	120	1	2	100	12.47	5.82
	CMF	7	120	1	2	100	12.16	5.57
Exp 12	CMF	4	0	1	2	100	0.298	0.0315
	CMF	4	60	1	2	100	0.293	0.0347
BTX	CMF	4	80	1	2	100	0.292	0.0519
X1	CMF	4	100	1	2	100	0.209	0.141
	CMF	4	120	1	2	100	0.152	0.195
	CMF	4	150	1	2	100	0.106	0.126
Exp 13	IPM	4	0	1	2	100	0.328	0.0331
BTX	IPM	4	60	1	2	100	0.302	0.05
X1	IPM	4	80	1	2	100	0.326	0.0682
	IPM	4	100	1	2	100	0.287	0.2
	IPM	4	120	1	2	100	0.224	0.369
	IPM	4	150	1	2	100	0.199	0.29
