# Supplementary material for: Pluripotency retention and exogenous mRNA introduction in planarian stem cells in culture
Source: iScience. 2023 Jan 20;26(2):106001. doi: 10.1016/j.isci.2023.106001 (PMC9971864; doi:10.1016/j.isci.2023.106001)
Supplement: Table S3. Sequences of indicated genes to synthesize mRNA in vitro, related to Figure 4 [file mmc4.xlsx]

## Sheet: Sheet1
Table S3. Sequences of indicated genes to synthesize mRNA in vitro.
Name	Sequence
mCherry_4	TAATACGACTCACTATAGGATGGTCAGCAAGGGCGAGGAGGACAACATGGCCATCATCAAGGAGTTCATGCGCTTCAAGGTCCACATGGAGGGCAGCGTCAACGGCCACGAGTTCGAGATCGAGGGCGAGGGGGAGGGCCGCCCCTACGAGGGCACCCAGACCGCCAAGCTCAAGGTCACCAAGGGGGGGCCGCTCCCCTTCGCCTGGGACATCCTCAGCCCCCAGTTCATGTACGGCAGCAAGGCCTACGTCAAGCACCCCGCCGACATCCCCGACTACCTCAAGCTCTCGTTCCCGGAGGGCTTCAAGTGGGAGCGCGTCATGAACTTCGAGGACGGCGGCGTCGTCACCGTCACCCAGGACAGCAGCCTCCAGGACGGCGAGTTCATCTACAAGGT…
SMEST RPL15 UTR_Histone3.3	TAATACGACTCACTATAGGCTCGAGTATAAAAAATATTAATTCTGAAAAAAAGATTAACAATAAAAATCATTAAACAATTTTACTAAAATCAAAATTAATTATCGGTAAACTTAAACTTTGTTTAAATAAATAATTTCAAAATTATAAAAAATATTTAAAAACAGTCGACATGGCACGTACAAAACAGACAGCAAGAAAATCAACTGGTGGAAAAGCTCCACGTAAACAATTGGCTACCAAAGCCGCAAGAAAATCCGCACCATCAACCGGGGGTGTCAAGAAACCACATAGATATCGTCCTGGAACTGTCGCTCTTAGAGAAATTAGAAGGTATCAAAAGAGCACAGAATTACTCATTAGAAAACTTCCATTCCAGCGATTAGTTCGTGAAATCGCTC…
SMEST RPL15 UTR_Luciferase	TAATACGACTCACTATAGGCTCGAGTATAAAAAATATTAATTCTGAAAAAAAGATTAACAATAAAAATCATTAAACAATTTTACTAAAATCAAAATTAATTATCGGTAAACTTAAACTTTGTTTAAATAAATAATTTCAAAATTATAAAAAATATTTAAAAACAGTCGACATGGTTTTTACCCTTGAAGACTTTGTTGGGGATTGGCGTCAGACAGCCGGTTACAACCTTGACCAAGTATTAGAACAAGGTGGGGTGAGTTCTTTATTCCAAAACTTGGGGGTATCGGTAACCCCGATCCAAAGAATCGTGTTGTCTGGCGAAAACGGCTTGAAGATTGACATTCACGTCATCATCCCTTACGAAGGATTGAGTGGGGACCAAATGGGCCAGATTGAAA…
SMEST RPL15 UTR_mCherry4	TAATACGACTCACTATAGGCTCGAGTATAAAAAATATTAATTCTGAAAAAAAGATTAACAATAAAAATCATTAAACAATTTTACTAAAATCAAAATTAATTATCGGTAAACTTAAACTTTGTTTAAATAAATAATTTCAAAATTATAAAAAATATTTAAAAACAGTCGACATGGTCAGCAAGGGCGAGGAGGACAACATGGCCATCATCAAGGAGTTCATGCGCTTCAAGGTCCACATGGAGGGCAGCGTCAACGGCCACGAGTTCGAGATCGAGGGCGAGGGGGAGGGCCGCCCCTACGAGGGCACCCAGACCGCCAAGCTCAAGGTCACCAAGGGGGGGCCGCTCCCCTTCGCCTGGGACATCCTCAGCCCCCAGTTCATGTACGGCAGCAAGGCCT…
SMEST RPL15 UTR_Luciferase-linker-mCherry4	TAATACGACTCACTATAGGCTCGAGTATAAAAAATATTAATTCTGAAAAAAAGATTAACAATAAAAATCATTAAACAATTTTACTAAAATCAAAATTAATTATCGGTAAACTTAAACTTTGTTTAAATAAATAATTTCAAAATTATAAAAAATATTTAAAAACAGTCGACATGGTTTTTACCCTTGAAGACTTTGTTGGGGATTGGCGTCAGACAGCCGGTTACAACCTTGACCAAGTATTAGAACAAGGTGGGGTGAGTTCTTTATTCCAAAACTTGGGGGTATCGGTAACCCCGATCCAAAGAATCGTGTTGTCTGGCGAAAACGGCTTGAAGATTGACATTCACGTCATCATCCCTTACGAAGGATTGAGTGGGGACCAAATGGGCCAGATTGAAA…
	RED: T7 promoter; BLUE: T3 promoter Green：5'UTR Gray:3'UTR
